# Supplementary material for: First Feeding of Cuttlefish Hatchlings: Pioneering Attempts in Captive Breeding
Source: Animals (Basel). 2024 Jul 6;14(13):1993. doi: 10.3390/ani14131993 (PMC11240666; doi:10.3390/ani14131993)
Supplement: Supplementary file 1 [file animals-14-01993-s001.zip]

Archive with 2 entries (2 files):
- animals-3037744-SI.zip
- animals-3037744-Veido S1.zip
